# Supplementary material for: Clinical Predictors of Non-Diabetic Kidney Disease in Patients with Diabetes: Insights from a Biopsy-Proven Cohort
Source: J Clin Med. 2026 Jun 4;15(11):4346. doi: 10.3390/jcm15114346 (PMC13257530; doi:10.3390/jcm15114346)
Supplement: Supplementary file 1 [file jcm-15-04346-s001.zip]

Archive with 1 entries (1 files):
- jcm-4327569-supplementary.pdf
